# Supplementary material for: Evolution of mitochondrial genomes in Baikalian amphipods
Source: BMC Genomics. 2016 Dec 28;17(Suppl 14):1016. doi: 10.1186/s12864-016-3357-z (PMC5249044; doi:10.1186/s12864-016-3357-z)
Supplement: Additional file 3: — Organization of the mitochondrial genomes of Baikalian amphipods under study. The incomplete stop codons are labeled in the tables with parentheses. (XLSX 28 kb) [file 12864_2016_3357_MOESM3_ESM.xlsx]

## Sheet: Лист1
Acanthogammarus victorii
Feature	Strand	From	To	Size (bp)	start	stop
trnI	+	1236	1296	61
Intergenic spacer-2		1297	1442	146
trnY	-	1443	1503	61
trnQ	-	1501	1556	56
Intergenic spacer-3		1557	1731	175
trnM	+	1732	1790	59
nad2	+	1791	2772	982	TTG	T(AA)
trnW	+	2773	2832	60
trnG	+	2833	2891	59
cox1	+	2892	4428	1537	ATT	T(AA)
trnL2	+	4429	4488	60
cox2	+	4489	5172	684	TTG	TAA
trnK	+	5172	5232	61
Intergenic spacer-4		5233	5287	55
atp8	+	5288	5443	156	GTG	TAA
atp6	+	5437	6105	669	ATG	TAA
cox3	+	6105	6890	786	ATG	TAG
Intergenic spacer-5		6891	6892	2
nad3	+	6893	7246	354	ATG	TAG
trnA	+	7245	7302	58
trnS1	+	7303	7352	50
Intergenic spacer-6		7353	7354	2
trnN	+	7355	7414	60
trnE	+	7415	7477	63
Intergenic spacer-7		7478	7737	260
trnR	+	7738	7797	60
trnF	-	7796	7854	59
nad5	-	7855	9567	1713	GTG	TAG
trnD	-	9568	9627	60
Intergenic spacer-8		9628	9662	55
trnH	-	9663	9723	61
nad4	-	9724	11023	1300	GTG	T(AA)
Intergenic spacer-9		11024	11025	2
nad4L	-	11026	11319	294	ATG	TAG
Intergenic spacer-10		11320	11323	4
trnT	+	11324	11384	61
trnP	-	11384	11445	62
Intergenic spacer-11		11446	11450	5
nad6	+	11451	11948	498	ATG	TAA
cytb	+	11948	13084	1137	ATG	TAG
trnS2	+	13083	13143	61
Intergenic spacer-12		13144	13513	370
nad1	-	13514	14446	933	TTG	TAG
trnL1	-	14447	14505	59
16S rRNA	-	14506	15491	986
trnV	-	15492	15543	52
12S rRNA	-	15544	16173	630
Intergenic spacer-13		16174	16279	106
trnD	-	16280	16340	61
Intergenic spacer-14		16341	16788	448
trnC	-	16789	16844	56
Intergenic spacer-15		16845	17269	416
Putative control region		1	1235	1235
Eulimnogammarus cyaneus
Feature	Strand	From	To	Size (bp)	start	stop
cox1	+	1	1534	1534	ATС	T(AA)
trnL2	+	1535	1595	61
cox2	+	1596	2277	582	TTG	T(AA)
trnK	+	2278	2337	60
trnD	+	2338	2398	61
atp8	+	2399	2554	156	GTG	TAA
atp6	+	2548	3216	669	ATG	TAA
cox3	+	3216	4001	786	ATG	TAA
Intergenic spacer-1		4002	4003	2
nad3	+	4004	4357	354	ATG	TAG
trnA	+	4356	4413	58
trnS1	+	4414	4463	50
Intergenic spacer-2		4464	4465	2
trnN	+	4466	4528	63
trnE	+	4526	4588	63
trnR	+	4583	4642	60
trnF	-	4641	4700	60
nad5	-	4701	6413	1713	GTG	TAA
trnH	-	6414	6473	60
nad4	-	6474	7782	1309	ATG	T(AA)
nad4L	-	7776	8069	294	ATG	TAA
Intergenic spacer-3		8070	8072	3
trnT	+	8073	8132	60
trnP	-	8132	8193	62
Intergenic spacer-4		8194	8198	5
nad6	+	8199	8696	498	ATG	TAA
cytb	+	8696	9832	1137	ATG	TAA
trnS2	+	9831	9890	60
Intergenic spacer-5		9891	10067	177
nad1	-	10068	11000	933	TTG	TAA
trnL1	-	11001	11060	60
16S rRNA	-	11061	12039	979
trnV	-	12040	12091	52
12S rRNA	-	12092	12719	628
Putative control region		12720	12900	181
trnY	-	12901	12961	61
trnQ	-	12961	13012	52
Intergenic spacer-6		13013	13014	2
trnC	-	13015	13070	56
Intergenic spacer-7		13071	13143	73
trnI	+	13144	13204	61
Intergenic spacer-8		13205	13205	1
trnM	+	13206	13265	60
nad2	+	13266	14247	982	TTG	T(AA)
trnW	+	14248	14307	60
trnG	+	14308	14367	60
Intergenic spacer-9		14368	14370	3
Garjajewia cabanisii
Feature	Strand	From	To	Size (bp)	start	stop
Intergenic spacer-1		1	247	247
(incomplete)
trnL1	-	248	307	60
16S rRNA	-	308	1289	982
trnV	-	1290	1341	52
12S rRNA	-	1342	1965	624
Putative Control region		1966	3177	1212
trnL1	-	3178	3237	60
Intergenic spacer-2		3288	3429	142
trnY	-	3430	3489	60
trnQ	-	3487	3542	56
trnC	-	3543	3598	56
Intergenic spacer-3		3599	3883	285
trnI	+	3884	3944	61
Intergenic spacer-4		3945	3945	1
trnM	+	3946	4006	61
nad2	+	4007	4988	982	TTG	T(AA)
trnW	+	4989	5048	60
trnG	+	5049	5109	61
cox1	+	5110	6646	1537	ATT	T(AA)
trnL2	+	6647	6707	61
cox2	+	6708	7389	682	TTG	T(AA)
trnK	+	7390	7449	60
trnD	+	7450	7510	61
atp8	+	7511	7666	156	GTG	TAA
atp6	+	7660	8328	669	ATG	TAA
cox3	+	8328	9113	786	ATG	TAA
Intergenic spacer-5		9114	9115	2
nad3	+	9116	9469	354	ATG	TAG
trnA	+	9468	9525	58
trnS1	+	9526	9575	50
Intergenic spacer-6		9576	9577	2
trnN	+	9578	9640	63
trnE	+	9638	9700	63
trnR	+	9695	9754	60
trnF	-	9753	9812	60
nad5	-	9813	11525	1713	GTG	TAG
trnH	-	11526	11586	61
Intergenic spacer-7		11587	11719	133
nad4	-	11720	13030	1311	GTG	TAG
nad4L	-	13024	13317	294	ATG	TAA
Intergenic spacer-8		13318	13320	3
trnT	+	13321	13380	60
trnP	-	13380	13441	62
Intergenic spacer-9		13442	13446	5
nad6	+	13447	13944	498	ATG	TAA
cytb	+	13944	15080	1137	ATG	TAA
trnS2	+	15079	15139	61
Intergenic spacer-10		15140	16381	1242
nad1	-	16382	17314	933	TTG	TAG
Intergenic spacer-11		17315	17576	262
(incomplete)
Gmelinoides fasciatus
Feature	Strand	From	To	Size (bp)	start	stop
cox1	+	1	1572	1572	ATA	TAA
Intergenic spacer-1		1573	1573	1
trnL2	+	1574	1633	60
cox2	+	1634	2324	691	TTG	T(AA)
trnK	+	2325	2383	59
trnD	+	2384	2443	60
atp8	+	2444	2596	153	ATC	TAA
atp6	+	2590	3258	669	ATG	TAA
cox3	+	3258	4043	786	ATG	TAA
Intergenic spacer-2		4044	4044	1
nad3	+	4045	4398	354	ATG	TAG
Intergenic spacer-3		4399	4511	113
trnF	-	4512	4571	60
Intergenic spacer-4		4572	4619	48
nad1	-	4620	5558	939	ATA	TAA
Intergenic spacer-5		5559	5679	121
trnL1	-	5680	5741	62
16S rRNA	-	5742	6717	976
Intergenic spacer-6		6718	6767	50
12S rRNA	-	6767	7384	617
Putative Control region		7385	7619	235
trnV	+	7620	7678	59
Intergenic spacer-7		7679	8398	720
trnM	+	8399	8459	61
Intergenic spacer-8		8460	8507	148
trnY	-	8508	8568	61
Intergenic spacer-9		8569	8639	71
trnA	+	8640	8697	58
Intergenic spacer-10		8698	9379	682
nad5	-	9380	11089	1709	ATG	TAA
trnH	-	11090	11149	60
Intergenic spacer-11		11150	12209	1060
trnQ	-	12210	12261	52
Intergenic spacer-12		12262	12415	154
trnS1	+	12416	12466	51
Intergenic spacer-13		12467	12468	2
trnN	+	12469	12526	58
trnE	+	12527	12587	61
Intergenic spacer-14		12588	12661	74
trnI	+	12662	12722	61
Intergenic spacer-15		12723	12914	192
trnR	+	12915	12973	59
Intergenic spacer-16		12974	13354	381
trnQ	-	13355	13414	60
nad4	-	13415	14729	1314	GTG	T(AA)
nad4L	-	14723	15016	294	ATG	TAA
Intergenic spacer-17		15017	15019	3
trnT	+	15020	15076	57
trnP	-	15076	15135	60
Intergenic spacer-18		15136	15137	2
nad6	+	15138	15626	489	ATG	TAA
cytb	+	15626	16762	1137	ATG	TAG
trnS2	+	16761	16813	53
Intergenic spacer-19		16814	16832	19
trnC	-	16833	16888	56
Intergenic spacer-20		16889	17006	118
nad2	+	17007	17991	985	TTG	T(AA)
trnW	+	17992	18050	59
trnG	+	18051	18111	61
Intergenic spacer-21		18112	18114	3
Crypturopus tuberculatus
Feature	Strand	From	To	Size (bp)	start	stop
16S rRNA	-	1	798	798
(incomplete)
Intergenic spacer-1		799	1380	582
nad2	+	1381	2358	978	TTG	TAA
Intergenic spacer-2		2359	2374	16
trnG	+	2375	2436	62
cox1	+	2437	3973	1537	ATA	T(AA)
trnL2	+	3974	4033	60
cox2	+	4034	4712	679	TTG	T(AA)
trnK	+	4713	4770	58
trnD	+	4771	4830	60
atp8	+	4831	4986	159	GTG	TAA
atp6	+	4983	5654		GTG	TAG
Intergenic spacer-3		5655	5674	20
trnA	+	5675	5733	59
trnS1	+	5733	5785	53
Intergenic spacer-4		5786	5794	9
trnE	+	5795	5857	63
trnR	+	5852	5911	60
Intergenic spacer-5		5912	5926	15
nad5	-	5927	7660	1734	TTG	TAA
trnH	-	7661	7719	59
Intergenic spacer-6		7720	7756	37
cytb	+	7757	8891	1135	ATG	T(AA)
trnS2	+	8892	8949	58
Intergenic spacer-7		8950	9014	65
nad1	-	9015	9947	933	TTG	TAA
trnL1	-	9948	10006	59
Intergenic spacer-8		10007	10040	34
trnY	-	10041	10102	62
trnQ	-	10099	10156	58
Intergenic spacer-9		10157	10191	35
trnW	+	10192	10254	63
Intergenic spacer-10		10255	10275	21
cox3	+	10276	11061	786	ATG	TAA
Intergenic spacer-11		11062	11063	2
nad3	+	11064	11417	354	ATG	TAG
Intergenic spacer-12		11418	11429	12
trnN	+	11430	11491	62
Intergenic spacer-13		11492	11621	129
trnF	-	11622	11682	61
Intergenic spacer-14		11683	11714	32
nad4	-	11715	13031	1317	TTG	TAA
nad4L	-	13025	13318	294	ATG	TAA
Intergenic spacer-15		13319	13321	2
trnT	+	13322	13380	59
Intergenic spacer-16		13381	13462	82
trnI	+	13463	13524	62
Intergenic spacer-17		13525	13636	112
nad6	+	13637	13864	228	ATG	-
(incomplete)
Linevichella vortex
Feature	Strand	From	To	Size (bp)	start	stop
cox1	+	1	1285	1285	-	T(AA)
(incomplete)
trnL2	+	1286	1345	60
cox2	+	1346	2024	679	TTG	T(AA)
trnK	+	2025	2082	58
trnD	+	2083	2143	61
atp8	+	2144	2302	159	ATA	TAA
atp6	+	2296	2964	669	ATG	TAA
cox3	+	2964	3749	786	ATG	TAA
Intergenic spacer-1		3750	3750	1
nad3	+	3751	4104	354	ATG	TAG
trnA	+	4103	4162	60
trnS1	+	4162	4211	50
Intergenic spacer-2		4212	4213	2
trnN	+	4214	4274	61
trnE	+	4272	4333	62
trnR	+	4328	4386	59
trnF	-	4385	4444	60
nad5	-	4445	6157	1713	TTG	TAG
trnH	-	6158	6217	60
nad4	-	6218	7532	1315	ATG	T(AA)
nad4L	-	7526	7819	294	ATG	TAA
Intergenic spacer-3		7820	7822	3
trnT	+	7823	7881	59
trnP	-	7881	7940	60
Intergenic spacer-4		7941	7942	2
nad6	+	7943	8425	483	ATG	TAA
Intergenic spacer-5		8426	8430	5
cytb	+	8431	9567	1137	ATG	TAG
trnS2	+	9566	9622	57
Intergenic spacer-6		9623	9854	232
nad1	-	9855	10793	939	ATA	TAA
Intergenic spacer-7		10794	10844	51
trnL1	-	10845	10906	62
16S rRNA	-	10907	11444	538
(incomplete)
Pallaseopsis kesslerii
Feature	Strand	From	To	Size (bp)	start	stop
cox1	+	1	1537	1537	ATT	T(AA)
trnL2	+	1538	1597	60
cox2	+	1598	2279	682	GTG	T(AA)
trnK	+	2280	2339	60
trnD	+	2340	2400	61
atp8	+	2401	2556	156	ATT	TAA
atp6	+	2550	3218	669	ATG	TAG
Intergenic spacer-1		3219	3220	2
cox3	+	3221	4006	786	ATG	TAA
Intergenic spacer-2		4007	4008	2
nad3	+	4009	4362	354	ATG	TAG
trnA	+	4361	4418	58
trnS1	+	4418	4466	49
Intergenic spacer-3		4467	4468	2
trnN	+	4469	4531	63
trnE	+	4529	4591	63
trnR	+	4586	4644	59
trnF	-	4643	4703	61
nad5	-	4704	6398	1695	TTG	TAA
trnH	-	6399	6456	58
nad4	-	6457	7759	1303	TTG	T(AA)
nad4L	-	7753	8046	294	ATG	TAA
Intergenic spacer-4		8047	8050	4
trnT	+	8051	8109	59
Intergenic spacer-5		8110	8206	97
trnP	-	8207	8264	58
nad6	+	8265	8765	501	ATT	TAA
cytb	+	8765	9901	1137	ATG	TAG
trnS2	+	9900	9959	60
Intergenic spacer-6		9960	10205	246
16S rRNA	-	10206	11182	977
Intergenic spacer-7		11183	11235	53
12S rRNA	-	11236	11855	620
Intergenic spacer-8		11856	12051	196
nad1	-	12052	12987	936	TTG	TAA
Intergenic spacer-9		12988	13050	63
trnL1	-	13051	13110	60
Intergenic spacer-10		13111	13149	39
trnV	-	13150	13201	52
Intergenic spacer-11		13202	13281	80
trnI	+	13282	13342	61
Intergenic spacer-12		13343	13365	23
Putative Control region		13366	13705	340
trnF/I (pseudo)	-	13706	13766	61
Intergenic spacer-13		13767	14329	563
trnQ	-	14330	14391	62
trnC	-	14392	14447	56
Intergenic spacer-14		14448	14491	44
trnY	-	14492	14552	61
Intergenic spacer-15		14553	14598	46
trnM	+	14599	14659	61
nad2	+	14660	15641	982	TTG	T(AA)
trnW	+	15642	15700	59
trnG	+	15701	15759	59

## Sheet: Лист2
trnI
Intergenic spacer-2
trnY
trnQ
Intergenic spacer-3
trnM
nad2
trnW
trnG
cox1
trnL2
cox2
trnK
Intergenic spacer-4
atp8
atp6
cox3
Intergenic spacer-5
nad3
trnA
trnS1
Intergenic spacer-6
trnN
trnE
trnR
trnF
nad5
trnD
Intergenic spacer-8
trnH
nad4
Intergenic spacer-9
nad4L
Intergenic spacer-10
trnT
trnP
Intergenic spacer-11
nad6
cytb
trnS2
Intergenic spacer-12
nad1
trnL1
16S rRNA
trnV
12S rRNA
Intergenic spacer-13
trnD
Intergenic spacer-14
trnC
Intergenic spacer-15
Putative control region
