# Supplementary material for: Evolution of mitochondrial genomes in Baikalian amphipods
Source: BMC Genomics. 2016 Dec 28;17(Suppl 14):1016. doi: 10.1186/s12864-016-3357-z (PMC5249044; doi:10.1186/s12864-016-3357-z)
Supplement: Additional file 4: — Summary of codon usage in protein coding genes of mitochondrial genomes of studied Baikalian amphipods. Bold notations indicate species with incomplete protein coding sequences. Sign “#” indicates total number of certain codon in protein-coding sequences of every species; “%” indicates percent of certain codon in total coding sequence in every species. (XLSX 17 kb) [file 12864_2016_3357_MOESM4_ESM.xlsx]

## Sheet: Лист1
A.a.	Codons	A.victorii		B.grewingkii		E.cyaneus		E.verrucosus		E.vittatus		G.cabanisii		G.fasciatus		P.kesslerii		C.tuberculatus		L.vortex
		#	%	#	%	#	%	#	%	#	%	#	%	#	%	#	%	#	%	#	%
Ala	GCG	40	1.08	26	0.7	12	0.32	11	0.29	14	0.38	27	0.73	22	0.57	14	0.38	28	0.77	9	0.27
	GCA	38	1.03	53	1.43	45	1.22	51	1.38	42	1.14	36	0.97	38	0.99	50	1.36	56	1.55	44	1.34
	GCT	106	2.88	99	2.68	111	3.01	92	2.5	98	2.66	108	2.93	95	2.29	89	2.42	121	3.36	105	3.21
	GCC	82	2.22	70	1.9	53	1.44	34	0.92	47	1.27	64	1.73	61	1.59	70	1.9	85	2.36	55	1.68
Cys	TGT	21	0.57	25	0.67	25	0.67	26	0.7	21	0.57	18	0.48	27	0.7	20	0.54	14	0.38	29	0.88
	TGC	13	0.35	8	0.21	1	0.02	3	0.08	8	0.21	7	0.19	13	0.34	19	0.51	22	0.61	7	0.21
Asp	GAT	25	0.67	26	0.7	49	1.33	49	1.33	36	0.97	38	1.03	26	0.68	40	1.08	21	0.58	34	1.04
	GAC	45	1.23	45	1.22	26	0.7	24	0.65	37	1	38	1.03	39	1.02	37	1	43	1.19	25	0.76
Glu	GAG	48	1.3	44	1.19	36	0.97	38	1.03	44	1.19	43	1.16	42	1.1	38	1.03	59	1.63	37	1.13
	GAA	32	0.87	36	0.97	48	1.3	47	1.28	43	1.16	38	1.03	41	1.07	37	1	26	0.72	38	1.16
Phe	TTT	199	5.4	218	5.91	243	6.6	259	7.05	245	6.65	239	6.48	230	6.02	210	5.71	211	5.86	215	6.57
	TTC	72	1.95	55	1.49	36	0.97	34	0.92	46	1.24	44	1.19	60	1.57	61	1.65	51	1.41	37	1.13
Gly	GGG	110	2.98	92	2.49	51	1.38	63	1.71	72	1.95	75	2.03	79	2.07	75	2.04	79	1.19	69	2.11
	GGA	38	1.03	46	1.24	66	1.79	45	1.22	38	0.97	33	0.89	50	1.31	49	1.33	22	0.61	43	1.31
	GGT	53	1.44	54	1.46	71	1.92	83	2.26	87	2.36	70	1.9	78	2.04	66	1.79	61	1.69	61	1.86
	GGC	65	1.76	49	1.33	37	1	32	0.87	26	0.7	58	1.57	33	0.86	42	1.14	74	2.05	32	0.97
His	CAT	33	0.89	37	1	47	1.27	37	1	29	0.78	34	0.92	44	1.15	30	0.81	28	0.77	44	1.34
	CAC	41	1.11	36	0.97	26	0.7	40	1.08	42	1.14	38	1.03	36	0.94	36	0.97	39	1.08	26	0.79
Ile	ATT	108	2.93	156	4.23	204	5.54	198	5.39	188	5.1	170	4.61	167	4.37	122	3.31	113	3.13	136	4.15
	ATC	84	2.28	60	1.62	62	1.68	71	1.93	73	1.98	66	1.79	93	2.43	85	2.31	56	1.55	59	1.8
Lys	AAG	24	0.65	35	0.95	14	0.38	14	0.38	17	0.46	33	0.89	25	0.65	28	0.76	37	1.02	15	0.45
	AAA	69	1.87	66	1.79	94	2.55	94	2.55	91	2.47	70	1.9	86	2.25	72	1.95	56	1.55	69	2.11
Leu	TTG	69	1.87	68	1.84	45	1.22	55	1.49	57	1.54	49	1.33	61	1.59	77	2.09	60	1.66	53	1.62
	TTA	175	4.75	216	5.86	231	8.72	304	8.27	276	7.49	253	6.86	260	6.81	227	6.17	169	4.69	246	7.52
	CTG	50	1.35	46	1.24	20	0.54	16	0.43	17	0.46	43	1.16	32	0.83	50	1.36	71	1.97	24	0.73
	CTA	170	4.62	134	3.63	96	2.6	82	2.23	118	3.2	139	3.77	121	3.17	129	3.5	155	4.3	91	2.78
	CTT	82	2.22	90	2.44	77	2.09	77	2.09	86	2.33	89	2.41	79	2.07	87	2.36	86	2.38	86	2.63
	CTC	49	1.33	39	1.05	15	0.4	18	0.49	9	0.24	21	0.57	33	0.86	30	0.81	43	1.19	16	0.48
Met	ATG	45	1.23	35	0.95	36	0.97	30	0.81	52	1.41	41	1.11	44	1.15	63	1.71	56	1.55	38	1.16
	ATA	136	3.69	148	4.01	196	5.32	221	6.01	187	5.07	161	4.37	194	5.08	155	4.21	106	2.94	155	4.74
Asn	AAT	28	0.76	43	1.16	68	1.84	81	2.2	63	1.71	54	1.46	68	1.78	51	1.38	49	1.36	58	1.77
	AAC	62	1.68	57	1.54	43	1.16	40	1.08	52	1.41	46	1.24	52	1.36	56	1.52	47	1.3	40	1.22
Pro	CCG	14	0.38	5	0.13	16	0.43	7	0.19	14	0.38	12	0.32	13	0.34	11	0.29	34	0.94	7	0.21
	CCA	28	0.76	23	0.62	32	0.86	38	1.03	30	0.81	27	0.73	22	0.57	19	0.51	24	0.66	22	0.67
	CCT	60	1.63	85	2.3	73	1.98	85	2.31	72	1.95	72	1.95	83	2.17	85	2.31	72	2	86	2.63
	CCC	45	1.22	36	0.97	21	0.57	11	0.29	23	0.62	29	0.78	36	0.94	28	0.76	24	0.66	15	0.45
Gln	CAG	28	0.76	29	0.78	21	0.57	15	0.4	17	0.46	22	0.59	20	0.52	18	0.49	34	0.94	15	0.45
	CAA	38	1.03	41	1.11	46	1.25	49	1.33	51	1.38	42	1.14	57	1.49	48	1.3	41	1.13	48	1.46
Arg	CGG	16	0.43	14	0.38	12	0.32	7	0.19	10	0.27	13	0.35	40	0.36	10	0.27	18	0.5	13	0.39
	CGA	19	0.51	15	0.4	26	0.7	21	0.57	19	0.51	22	0.59	17	0.44	24	0.65	9	0.25	17	0.52
	CGT	13	0.35	12	0.32	8	0.21	17	0.46	17	0.46	4	0.1	16	0.41	9	0.24	15	0.41	12	0.36
	CGC	6	0.16	11	0.29	4	0.1	5	0.13	5	0.13	14	0.38	6	0.15	9	0.24	9	0.25	4	0.12
Ser	AGG	77	2.09	76	2.06	22	0.59	35	0.95	39	1.05	57	1.54	63	1.65	56	1.52	57	1.58	51	1.56
	AGA	71	1.92	80	2.17	91	2.47	81	2.2	89	2.41	83	2.25	78	2.04	70	1.9	70	1.94	75	2.29
	AGT	35	0.95	38	1.03	66	1.79	70	1.9	55	1.49	53	1.43	49	1.28	43	1.17	39	1.08	53	1.62
	AGC	35	0.95	27	0.73	25	0.67	18	0.49	21	0.57	31	0.84	27	0.7	40	1.08	52	1.44	36	1.1
	TCG	25	0.67	21	0.57	15	0.4	8	0.21	12	0.32	12	0.32	9	0.23	25	0.68	37	1.02	10	0.3
	TCA	60	1.63	47	1.27	66	1.79	59	1.6	59	1.6	64	1.73	61	1.59	63	1.71	53	1.47	56	1.71
	TCT	68	1.84	78	2.11	103	2.79	108	2.94	99	2.68	96	2.6	97	2.54	92	2.5	80	2.22	74	2.26
	TCC	53	1.44	46	1.24	21	0.57	23	0.62	30	0.81	33	0.89	51	1.33	42	1.14	33	0.91	22	0.67
Thr	ACG	11	0.29	8	0.21	9	0.24	7	0.19	15	0.4	7	0.19	12	0.35	18	0.49	27	0.75	4	0.12
	ACA	61	1.65	66	1.79	72	1.95	78	2.12	68	1.84	78	2.11	59	1.54	79	2.14	47	1.3	56	1.71
	ACT	87	2.36	88	2.38	99	2.68	97	2.64	107	2.9	85	2.3	86	2.25	81	2.2	80	2.22	82	2.5
	ACC	68	1.84	65	1.76	35	0.95	49	1.33	39	1.05	48	1.3	49	1.28	59	1.6	42	1.16	36	1.1
Val	GTG	74	2.01	58	1.57	43	1.16	41	1.11	52	1.41	38	1.03	57	1.49	55	1.49	89	2.47	44	1.34
	GTA	87	2.36	96	2.6	103	2.79	108	2.94	90	2.44	110	2.98	118	3.09	92	2.5	100	2.77	106	3.24
	GTT	86	2.33	100	2.71	108	2.93	102	2.77	114	3.09	104	2.82	91	2.38	95	2.58	77	2.13	86	2.63
	GTC	61	1.65	58	1.57	23	0.62	19	0.51	25	0.67	38	1.03	40	1.04	47	1.27	67	1.86	28	0.85
Trp	TGG	56	1.52	38	1.03	43	1.16	35	0.95	35	0.95	46	1.24	34	0.89	44	1.19	61	1.69	35	1.07
	TGA	34	0.92	55	1.49	49	1.33	56	1.52	55	1.49	47	1.24	61	1.59	46	1.25	35	0.97	49	1.49
Tyr	TAT	59	1.6	69	1.87	102	2.77	109	2.96	88	2.39	82	2.22	83	2.17	68	1.85	52	1.44	81	2.47
	TAC	83	2.25	78	2.11	44	1.19	36	0.98	64	1.73	61	1.65	66	1.73	76	2.06	70	1.94	42	1.28
End	TAG	6	0.16	5	0.13	1	0.02	1	0.02	2	0.05	4	0.1	3	0.07	3	0.08	2	0.05	3	0.09
	TAA	4	0.1	4	0.1	8	0.21	9	0.24	7	0.19	6	0.16	8	0.21	6	0.16	6	0.16	6	0.18
