# Supplementary material for: Evolution of mitochondrial genomes in Baikalian amphipods
Source: BMC Genomics. 2016 Dec 28;17(Suppl 14):1016. doi: 10.1186/s12864-016-3357-z (PMC5249044; doi:10.1186/s12864-016-3357-z)
Supplement: Additional file 5: Table S1. — Primers used for amplification of Baikalian amphipod mitochondrial genomes. Table S2. Accession numbers of amphipod mitochondrial genomes from GenBank database used in the study (XLSX 11 kb) [file 12864_2016_3357_MOESM5_ESM.xlsx]

## Sheet: Лист1
Table 1				Table 2
Amphipod species	Primers			Species	GenBank no.
Pallaseopsis kesslerii	CO1_L1: 5’-CCCTTTAATACTAGGAAGCCCMGATATAGC-3’			Bahadzia jaraguensis	FR872382
	16S_H: 5’-TAATTGGWAGCTGGAATGAACGGTTGARC-3’			Caprella mutica	GU130250
	16S_L: 5'-ATTCAACATCGAGGTTGCAAACATACTTT-3'			Caprella scaura	AB539699
	H2198 5'-TAAACTTCAGGGTGACCAAAAAATCA-3' (Folmer, et. al., 1994)			Gammarus duebeni	JN704067
Eulimnogammarus cyaneus	CO1_L1: 5’-CCCTTTAATACTAGGAAGCCCMGATATAGC-3’			Gondogeneia antarctica	JN827386
	16S_H: 5’-TAATTGGWAGCTGGAATGAACGGTTGARC-3’			Metacrangonyx dominicanus	HE860499
	E.cyan_9280L: 5'-CAGAAGTACCTTATCTGGGCCCTAAT-3'			Metacrangonyx goulmimensis	HE860500
	Cox1_H1: 5'-TAGTGATAGCCCAGCTAGTACAGGTAAAG-3'			Metacrangonyx ilvanus	HE860503
	Nested primers:			Metacrangonyx longicaudus	HE860509
	16SL 5'-ATTCAACATCGAGGTTGCAAACATACTTT-3'			Metacrangonyx longipes	AM944817
	H2198 5'-TAAACTTCAGGGTGACCAAAAAATCA-3' (Folmer, et. al., 1994)			Metacrangonyx panousei	HE860510
Crypturopus tuberculatus	CO1_L1: 5’-CCCTTTAATACTAGGAAGCCCMGATATAGC-3’			Metacrangonyx remyi	HE860512
	16S_H: 5’-TAATTGGWAGCTGGAATGAACGGTTGARC-3’			Metacrangonyx repens	HE860495
	16SL 5'-ATTCAACATCGAGGTTGCAAACATACTTT-3'			Metacrangonyx spinicaudatus	HE860506
	H2198 5'-TAAACTTCAGGGTGACCAAAAAATCA-3' (Folmer, et. al., 1994)			Onisimus nanseni	FJ555185
Linevichella vortex	CO1_L1: 5’-CCCTTTAATACTAGGAAGCCCMGATATAGC-3’			Parhyale hawaiiensis	AY639937
	16S_H: 5’-TAATTGGWAGCTGGAATGAACGGTTGARC-3’			Pseudoniphargus daviui	FR872383
				Pseudoniphargus gorbeanus	LN871176
				Pseudoniphargus sorbasiensis	LN871175
