# Supplementary material for: Evolution of mitochondrial genomes in Baikalian amphipods
Source: BMC Genomics. 2016 Dec 28;17(Suppl 14):1016. doi: 10.1186/s12864-016-3357-z (PMC5249044; doi:10.1186/s12864-016-3357-z)
Supplement: Additional file 7: — Nucleotide composition statistics for ribosomal RNA genes in mitochondrial genomes of studied Baikalian amphipods. Bold numbers indicate incomplete sequences. (XLSX 10 kb) [file 12864_2016_3357_MOESM7_ESM.xlsx]

## Sheet: Лист1
Species	gene	Length, bp	GC-skew	AT %
Acanthogammarus victorii	rrnL	986	0.371	64.5
	rrnS	630	0.384	62.38
Brachyuropus grewingkii	rrnL	982	0.399	67.82
	rrnS	626	0.36	64.06
Crypturopus tuberculatus	rrnL	798	0.174	63.28
	rrnS	-	-	-
Eulimnogammarus cyaneus	rrnL	979	0.377	73.75
	rrnS	628	0.378	68.79
Eulimnogammarus verrucosus	rrnL	982	0.37	70.98
	rrnS	620	0.34	67.26
Eulimnogammarus vittatus	rrnL	984	0.321	71.54
	rrnS	622	0.37	70.9
Garjajewia cabanisii	rrnL	981	0.34	67.89
	rrnS	624	0.358	65.54
Gmelinoides fasciatus	rrnL	976	0.354	70.18
	rrnS	618	0.3	67.15
Linevichella vortex	rrnL	538	0.272	67.84
	rrnS	-	-	-
Pallaseopsis kesslerii	rrnL	977	0.246	65.81
	rrnS	620	0.233	63.39
